# Supplementary material for: Unveiling the Thermotolerance and Growth-Promoting Attributes of Endophytic Bacteria Derived from Oryza sativa: Implications for Sustainable Agriculture
Source: Microorganisms. 2025 Mar 27;13(4):766. doi: 10.3390/microorganisms13040766 (PMC12029165; doi:10.3390/microorganisms13040766)
Supplement: Supplementary file 1 [file microorganisms-13-00766-s001.zip]

Archive with 1 entries (1 files):
- microorganisms-3540892-supplementary.pdf
